# Supplementary material for: ALA induces stomatal opening through regulation among PTPA, PP2AC, and SnRK2.6
Source: Front Plant Sci. 2023 Aug 30;14:1206728. doi: 10.3389/fpls.2023.1206728 (PMC10499497; doi:10.3389/fpls.2023.1206728)
Supplement: Supplementary file 1 [file DataSheet_1.zip]

Archive with 6 entries (5 files):
- All supplementary materials/
- All supplementary materials/Appendix 1 PP2A activity kits.pdf
- All supplementary materials/Appendix 2 SnRK2.6 activity kits.pdf
- All supplementary materials/Appendix 3 The map of the pBridge vector.pdf
- All supplementary materials/Supplementary figures.docx
- All supplementary materials/Table S1 all primers.xlsx
