# Supplementary material for: ALA induces stomatal opening through regulation among PTPA, PP2AC, and SnRK2.6
Source: Front Plant Sci. 2023 Aug 30;14:1206728. doi: 10.3389/fpls.2023.1206728 (PMC10499497; doi:10.3389/fpls.2023.1206728)
Supplement: Supplementary file 1 [file DataSheet_1.zip › All supplementary materials/Table S1 all primers.xlsx]

## Sheet: The primers of RT-qPCR
Primer name	sequence (5'to3')
Ntβ-actin-1	AACCCCTTGTCTGTGATAACG
Ntβ-actin-2	TCCTTTTGACCCATACCAACC
MdPTPA-1	ATCGTTCCGTATTTCACTG
MdPTPA-2	GGATAATCTTCTTCTTTGA
MdPP2AC-1	CTATTGCTATCGGTGTGG
MdPP2AC-2	GAGTCTTGCGTGTGTTGT
SnRK2.6-1	GGTGAGAAGATAGATGAA
SnRK2.6-2	ACAATAGCCAGATGAGTG
NtPTPA-1	AGAAATCATCATCCGAAC
NtPTPA-2	GAGTGAAACGATAAAGCC
NtPP2AC-1	ATTGATGGAGTGTAAGCC
NtPP2AC-2	CAGAGCAACCAAGAGTGT
NtSnRK2.6-1	TATGAGAGATAGGCAGAC
NtSnRK2.6-2	GAGTTGTTGAAAGAAAAA

## Sheet: Transgenic primers for tobacco
Primer name	sequence (5'to3')
pBI121-MdPTPA-1	GGAGAGAACACGGGGGACTCTAGAATGCGCCCATCACCACCA
pBI121-MdPTPA-2	GACTGACCACCCGGGGATCCCAAATTCACCTTCAAAATCTTTTTTTTCC
pBI121-MdPP2AC-1	GGAGAGAACACGGGGGACTCTAGAATGCCGTCTCATTCGGATCTGG
pBI121-MdPP2AC-2	GACTGACCACCCGGGGATCCCAAAAAATAATCGGGAGTCTTGCGTG
pBI121-SnRK2.6-1	GGAGAGAACACGGGGGACTCTAGAATGAATCGGTCTGTGCTCAC
pBI121-SnRK2.6-2	GACTGACCACCCGGGGATCCAATTGCATAGACTATCTCTCCGCTG

## Sheet: Y2H
Primer name	sequence (5'to3')
BD-MdPP2AC-1	CATATGGCCATGGAGGCCGAATTCATGCCGTCTCATTCGGATC
BD-MdPP2AC-2	CGCTGCAGGTCGACGGATCCTTACAAAAAATAATCGGGAGTCTTGC
AD-MdPTPA-1	GCCATGGAGGCCAGTGAATTCATGCGCCCATCACCACCA
AD-MdPTPA-2	TGCAGCTCGAGCTCGATGGATCCTCACAAATTCACCTTCAAAATCTTTTTT
AD-MdSnRK2.6-1	GCCATGGAGGCCAGTGAATTCATGAATCGGTCTGTGCTCAC
AD-MdSnRK2.6-2	TGCAGCTCGAGCTCGATGGATCCTTAAATTGCATAGACTATCTCTCCGCTG
BD-MdSnRK2.6-1	GCATATGGCCATGGAGGCCGAATTCATGAATCGGTCTGTGCTCACA
BD-MdSnRK2.6-2	GCCGCTGCAGGTCGACGGATCCTTAAATTGCATAGACTATCTCTCCGCTG

## Sheet: Y3H
Primer name	sequence (5'to3')
BD-MdPP2AC-1	CATATGGCCATGGAGGCCGAATTCATGCCGTCTCATTCGGATC
BD-MdPP2AC-2	CGCTGCAGGTCGACGGATCCTTACAAAAAATAATCGGGAGTCTTGC
AD-MdSnRK2.6-1	GCCATGGAGGCCAGTGAATTCATGAATCGGTCTGTGCTCAC
AD-MdSnRK2.6-2	TGCAGCTCGAGCTCGATGGATCCTTAAATTGCATAGACTATCTCTCCGCTG
pBridge-PTPA-1	AGAAGAGAAAGGTGGCGATGCGCCCATCACCACCA
pBridge-PTPA-2	AGATCTTCGGGCTAATGCTCACAAATTCACCTTCAAAATCTTTTTTTTCC
